# Supplementary material for: Deconstructability prediction for building using machine learning and ensemble feature selection techniques
Source: Sci Rep. 2025 Jul 1;15:22152. doi: 10.1038/s41598-025-00790-0 (PMC12215758; doi:10.1038/s41598-025-00790-0)
Supplement: Supplementary file 1 — Supplementary Material 1 [file 41598_2025_790_MOESM1_ESM.csv]

A1.1	A1.2	A1.3	A1.4	A1.5	A1.6	A1.7	A1.8	A1.9	A1.10	A1.11	A1.12	A1.13	B.1	B.2	B.3	B.4	B.5	B.6	B.7	B.8	B.9	B.10	B.11	B.12	B.13	B.14	B.15	B.16	B.17	B.18	B.19	B.20	B.21	B.22	B.23	B.24	B.25	B.26	B.27	B.28	B.29	B.30	C.1	C.2	C.3	C.4	C.5	C.6	C.7
Yes	Yes	Yes	Yes	Yes	Yes	Deconstruction	Demolition, Deconstruction, Redevelopment	Demolition/Civil Engineer	1	Yes	2	2	5	2	1	2	1	3	5	4	2	1	1	2	2	2	3	2	2	2	1	2	1	1	1	2	1	2	1	1	2	1	3	3	2	1	3	1	1
Yes	Yes	Yes	Yes	Yes	Yes	Deconstruction	Refurbishment, Deconstruction, Demolition	Architect/Developer/Manager	4	Yes	2	2	3	2	2	2	2	4	2	2	2	2	1	1	2	2	3	2	1	2	3	1	1	1	1	1	2	2	2	2	2	2	1	1	1	3	5	4	2
Yes	Yes	Yes	Yes	Yes	Yes	Deconstruction	Deconstruction, Demolition	Unskilled labour/labourer	5	Yes	2	3	1	2		5	1	3	3	1	1	2	2	2	2	1	3	2	2	1	2	2	2	2	2	1	2	1	3	3	2	1	5	5	2	1	3	3	5
Yes	Yes	Yes	Yes	Yes	Yes	Deconstruction	Deconstruction, Demolition	Demolition/Civil Engineer	2	Yes	1	4	5	1	1	3	1	2	4	5	1	1	1	1	1	2	1	1	2	2	4	2	2	2	2	1	1	1	1	4	2	2	1	4	1	1	1	2	5
Yes	Yes	Yes	Yes	Yes	Yes	Deconstruction	Deconstruction, Demolition	Unskilled labour/labourer	2	Yes	1	4	5	2		4	2	3	3	3	1	2	1	2	1	1	3	2	2	2	1	1	2	2	1	1	1	2	4	3	2	2	3	1	2	3	1	2	2
Yes	Yes	Yes	Yes	Yes	Yes	Deconstruction	Deconstruction, Demolition	Demolition/Civil Engineer	5	Yes	2	2	4	2	1	2	1	2	3	5	3	2	2	1	2	1	1	1	2	2	4	1	1	1	2	1	1	2	1	2	1	1	4	2	2	1	1	4	1
Yes	Yes	Yes	Yes	Yes	Yes	Deconstruction	Deconstruction, Demolition	Others	1	Yes	3	1	5	1	1	1	2	2	1	1	1	1	2	1	2	2	2	1	1	2	4	2	1	2	2	2	2	2	4	2	2	1	5	5	4	5	1	1	1
Yes	Yes	Yes	Yes	Yes	Yes	Deconstruction	Demolition, Deconstruction, Redevelopment	Architect/Developer/Manager	5	Yes	1	4	5	2	2	1	1	1	5	5	2	1	2	1	1	2	2	1	2	2	5	1	2	1	2	1	1		1	5	2	1	1	2	3	4	4	1	5
Yes	Yes	Yes	Yes	Yes	Yes	Deconstruction	Demolition, Deconstruction, Redevelopment	Architect/Developer/Manager	1	Yes	3	1	4	1	2	5	2	1	4	3	2	2	2	2	1	2	1	1	1	1	3	1	2	2	2	1	2	2	4	5	2	1	5	3	2	5	5	3	4
Yes	Yes	Yes	Yes	Yes	Yes	Deconstruction	Refurbishment, Deconstruction, Demolition	Client	5	Yes	3	1	5	1		4	2	4	3	1	2	1	1	2	1	2	2	2	1	2	5	1	1	2	2	1	1	1	4	1	2	1	4	4	4	5	2	2	1
Yes	Yes	Yes	Yes	Yes	Yes	Deconstruction	Deconstruction, Demolition	Demolition/Civil Engineer	5	Yes	2	2	5	2	1	5	2	4	4	2	4	1	2	1	1	2	1	1	1	1	4	2	2	2	1	2	2	2	4	1	1	2	2	5	1	2	1	2	3
Yes	Yes	Yes	Yes	Yes	Yes	Deconstruction	Deconstruction, Demolition	Others	1	Yes	3	1	4	2	1	2	2	4	3	1	1	2	2	1	1	1	3	2	2	2	2	1	1	2	1	2	1	1	1	1	2	2	3	5	3	4	2	1	2
Yes	Yes	Yes	Yes	Yes	Yes	Deconstruction	Deconstruction, Demolition	Unskilled labour/labourer	2	Yes	3	1	5	2		3	2	3	1	4	4	2	2	1	2	1	2	1	2	2	3	2	1	1	2	2	1	1	2	1	1	2	3	5	4	2	3	5	3
Yes	Yes	Yes	Yes	Yes	Yes	Deconstruction	Refurbishment, Deconstruction, Demolition	Unskilled labour/labourer	1	Yes	2	2	1	2	2	5	2	2	5	4	3	2	2	2	1	2	3	2	2	1	5	1	2	1	1	1	2	2	2	2	2	1	3	4	4	1	4	3	1
Yes	Yes	Yes	Yes	Yes	Yes	Deconstruction	Refurbishment, Deconstruction, Demolition	Demolition/Civil Engineer	4	Yes	2	2	4	2	2	2	1	4	1	3	2	1	2	2	2	1	2	1	2	2	1	1	1	1	2	2	1	2	2	1	2	1	4	2	5	1	1	4	2
Yes	Yes	Yes	Yes	Yes	Yes	Deconstruction	Refurbishment, Deconstruction, Demolition	Others	3	Yes	1	4	3	1	1	4	1	3	5	2	1	1	1	1	2	2	1	2	1	1	5	2	2	1	2	1	1	2	1	5	1	1	3	1	1	4	4	4	3
Yes	Yes	Yes	Yes	Yes	Yes	Deconstruction	Refurbishment, Deconstruction, Demolition	Architect/Developer/Manager	3	Yes	2	2	1	2	2	1	1	5	4	5	3	2	1	2	1	2	3	2	2	2	4	2	2	1	2	1	2	1	1	1	2	1	5	3	2	3	1	3	4
Yes	Yes	Yes	Yes	Yes	Yes	Deconstruction	Refurbishment, Deconstruction, Demolition	Architect/Developer/Manager	4	Yes	2	2	5	2	2	5	2	1	3	2	1	1	2	2	1	2	1	2	2	2	1	1	2	2	2	1	1	1	1	5	1	2	4	2	5	2	1	3	5
Yes	Yes	Yes	Yes	Yes	Yes	Deconstruction	Refurbishment, Deconstruction, Demolition	Demolition/Civil Engineer	1	Yes	2	2	5	2	1	1	1	3	4	4	1	2	2	2	2	1	2	1	2	2	5	1	1	2	2	1	1	2	1	2	2	1	1	1	2	3	1	3	5
Yes	Yes	Yes	Yes	Yes	Yes	Deconstruction	Refurbishment, Deconstruction, Demolition	Architect/Developer/Manager	3	Yes	2	2	3	1	2	5	1	2	3	1	1	1	1	2	2	2	1	2	1	2	3	2	2	1	1	2	2	1	4	1	2	2	5	2	1	2	5	4	1
Yes	Yes	Yes	Yes	Yes	Yes	Deconstruction	Refurbishment, Deconstruction, Demolition	Architect/Developer/Manager	2	Yes	1	4	2	1	2	3	1	1	2	3	2	2	2	2	1	1	1	1	2	2	4	2	2	2	1	2	1	2	2	1	2	1	2	2	1	5	5	3	2
Yes	Yes	Yes	Yes	Yes	Yes	Deconstruction	Refurbishment, Deconstruction, Demolition	Unskilled labour/labourer	3	Yes	3	1	3	1	2	1	2	1	1	1	1	1	1	1	2	2	2	2	2	1	1	1	1	1	2	2	2	1	4	2	2	1	2	4	2	3	4	4	1
Yes	Yes	Yes	Yes	Yes	Yes	Deconstruction	Refurbishment, Deconstruction, Demolition	Demolition/Civil Engineer	5	Yes	3	1	3	1	1	5	1	1	1	3	1	1	2	1	1	1	2	1	2	1	1	1	1	2	1	2	1	2	1	5	1	1	2	3	2	3	2	2	1
Yes	Yes	Yes	Yes	Yes	Yes	Deconstruction	Refurbishment, Deconstruction, Demolition	Client	5	Yes	1	4	5	2	2	1	2	3	1	1	1	2	2	1	1	2	1	2	1	2	4	1	2	1	1	1	1	2	4	4	1	1	3	5	4	3	1	3	2
Yes	Yes	Yes	Yes	Yes	Yes	Deconstruction	Demolition, Deconstruction, Redevelopment	Unskilled labour/labourer	4	Yes	1	4	2	2	1	1	2	1	1	5	4	1	1	1	2	2	3	1	1	2	1	1	1	1	1	1	2	2	2	2	1	2	4	1	1	1	4	1	2
Yes	Yes	Yes	Yes	Yes	Yes	Deconstruction	Refurbishment, Deconstruction, Demolition	Architect/Developer/Manager	2	Yes	2	2	5	1		1	2	3	1	5	2	2	1	1	2	2	2	1	1	1	3	2	1	2	1	2	2	1	3	5	1	1	4	5	5	1	4	5	1
Yes	Yes	Yes	Yes	Yes	Yes	Deconstruction	Deconstruction, Demolition	Demolition/Civil Engineer	4	Yes	3	1	3	2	1	1	2	3	1	4	1	2	1	1	2	1	3	2	1	2	1	1	2	1	1	1	2	1	3	1	1	2	4	2	5	3	3	2	4
Yes	Yes	Yes	Yes	Yes	Yes	Deconstruction	Deconstruction, Demolition	Architect/Developer/Manager	2	Yes	2	2	5	2	2	1	2	5	2	3	2	1	2	1	2	2	1	1	1	1	1	2	1	1	1	2	1	1	1	4	1	1	1	4	2	4	1	4	3
Yes	Yes	Yes	Yes	Yes	Yes	Deconstruction	Deconstruction, Demolition	Architect/Developer/Manager	4	Yes	1	4	2	2	2	1	1	2	2	5	3	2	2	2	2	2	3	2	2	2	2	2	2	2	1	1	2	2	2	2	1	2	5	1	1	4	2	2	2
Yes	Yes	Yes	Yes	Yes	Yes	Deconstruction	Deconstruction, Demolition	Unskilled labour/labourer	2	Yes	1	4	3	2	2	5	2	4	3	5	4	1	1	2	2	1	2	1	1	1	5	2	2	2	2	2	2	2	1	1	1	2	5	3	1	3	5	1	1
Yes	Yes	Yes	Yes	Yes	Yes	Deconstruction	Deconstruction, Demolition	Demolition/Civil Engineer	1	Yes	2	3	1	2	1	5	1	2	2	4	4	2	1	2	1	1	3	1	1	2	5	1	1	2	2	2	2	2	4	3	1	1	3	4	4	2	2	5	1
Yes	Yes	Yes	Yes	Yes	Yes	Deconstruction	Demolition, Deconstruction, Redevelopment	Demolition/Civil Engineer	4	Yes	1	4	1	1	1	4	1	1	5	5	2	2	1	2	1	1	3	1	1	2	3	1	2	2	2	1	2	2	3	4	1	1	4	4	1	1	1	2	5
Yes	Yes	Yes	Yes	Yes	Yes	Deconstruction	Demolition, Deconstruction, Redevelopment	Architect/Developer/Manager	4	Yes	2	3	3	1	2	2	2	3	2	4	4	2	2	2	1	1	2	1	2	2	2	2	2	1	1	2	1	2	1	2	1	2	3	1	1	4	1	4	1
Yes	Yes	Yes	Yes	Yes	Yes	Deconstruction	Refurbishment, Deconstruction, Demolition	Unskilled labour/labourer	1	Yes	1	4	5	2		1	2	1	1	2	1	1	1	1	2	2	3	1	2	1	4	1	2	2	1	1	1	2	1	5	1	1	1	1	1	1	5	1	1
Yes	Yes	Yes	Yes	Yes	Yes	Deconstruction	Deconstruction, Demolition	Architect/Developer/Manager	2	Yes	3	1	2	2	1	5	2	1	2	3	4	1	1	2	2	2	3	1	1	1	1	1	2	2	1	1	2	2	2	2	2	1	4	2	1	2	3	3	4
Yes	Yes	Yes	Yes	Yes	Yes	Deconstruction	Deconstruction, Demolition	Architect/Developer/Manager	4	Yes	2	3	1	2	2	1	2	3	3	3	1	2	2	2	2	1	1	2	2	2	2	1	2	1	2	1	1	2	4	2	1	2	4	5	4	5	4	2	4
Yes	Yes	Yes	Yes	Yes	Yes	Deconstruction	Deconstruction, Demolition	Unskilled labour/labourer	2	Yes	1	4	2	2	2	5	1	3	3	5	5	1	1	2	1	2	1	1	2	2	4	2	1	2	2	1	2	2	1	3	2	1	1	3	2	5	4	1	4
Yes	Yes	Yes	Yes	Yes	Yes	Deconstruction	Deconstruction, Demolition	Unskilled labour/labourer	3	Yes	1	4	2	2		3	1	3	5	5	2	2	2	1	1	1	2	2	2	1	2	1	2	1	1	2	1	2	2	2	1	2	1	2	4	3	2	1	4
Yes	Yes	Yes	Yes	Yes	Yes	Deconstruction	Deconstruction, Demolition	Architect/Developer/Manager	1	Yes	1	4	4	2	1	5	1	2	1	2	5	2	2	1	1	2	3	2	1	2	3	2	1	1	1	1	1	2	4	1	1	1	4	1	1	1	5	1	3
Yes	Yes	Yes	Yes	Yes	Yes	Deconstruction	Deconstruction, Demolition	Demolition/Civil Engineer	1	Yes	3	1	3	2	1	2	2	2	5	4	3	1	1	2	1	2	2	1	1	1	5	2	2	2	2	2	2	2	4	1	2	2	1	1	2	4	1	3	3
Yes	Yes	Yes	Yes	Yes	Yes	Deconstruction	Deconstruction, Demolition	Others	1	Yes	2	3	5	2	2	2	1	3	5	4	4	2	1	1	1	1	3	1	2	1	1	1	2	1	2	2	2	2	1	2	1	1	1	3	1	3	1	1	4
Yes	Yes	Yes	Yes	Yes	Yes	Deconstruction	Deconstruction, Demolition	Architect/Developer/Manager	5	Yes	1	4	4	2	2	1	1	3	3	3	1	2	1	1	2	1	3	1	2	2	1	2	1	2	2	2	1	2	4	1	1	2	1	2	1	3	3	2	1
Yes	Yes	Yes	Yes	Yes	Yes	Deconstruction	Deconstruction, Demolition	Architect/Developer/Manager	5	Yes	2	2	3	2	1	3	1	4	2	2	3	1	2	2	1	1	3	1	1	2	5	2	2	2	2	2	2	2	2	1	1	2	4	1	3	3	2	3	1
Yes	Yes	Yes	Yes	Yes	Yes	Deconstruction	Deconstruction, Demolition	Others	1	Yes	3	1	5	2	2	5	2	3	4	2	2	2	1	2	2	2	3	2	2	1	5	2	2	2	1	2	2	1	2	1	2	2	4	3	1	1	4	5	4
Yes	Yes	Yes	Yes	Yes	Yes	Deconstruction	Deconstruction, Demolition	Architect/Developer/Manager	5	Yes	1	4	5	1		5	2	1	4	4	3	2	1	2	2	1	2	2	2	2	4	1	1	2	1	2	2	1	1	4	2	2	3	4	3	2	5	5	1
Yes	Yes	Yes	Yes	Yes	Yes	Deconstruction	Deconstruction, Demolition	Others	1	Yes	2	2	4	2	1	5	1	1	5	4	3	1	1	1	1	1	1	2	1	1	3	1	2	2	2	2	2	2	2	5	1	1	3	3	5	2	1	2	1
Yes	Yes	Yes	Yes	Yes	Yes	Deconstruction	Deconstruction, Demolition	Others	5	Yes	2	2	5	1	2	2	1	4	2	3	3	2	2	1	2	1	3	2	2	2	4	2	2	2	2	2	2	1	4	1	2	2	1	4	1	1	2	5	5
Yes	Yes	Yes	Yes	Yes	Yes	Deconstruction	Deconstruction, Demolition	Architect/Developer/Manager	2	Yes	1	4	5	2	1	5	1	2	5	1	1	2	1	1	2	2	2	2	2	2	4	1	2	1	2	1	2	1	2	1	1	1	4	1	3	2	3	4	4
Yes	Yes	Yes	Yes	Yes	Yes	Deconstruction	Deconstruction, Demolition	Others	4	Yes	2	2	4	2	1	1	1	4	3	1	1	1	2	1	2	2	2	1	2	2	5	2	1	2	1	1	2	2	4	5	2	1	5	2	5	5	1	4	3
Yes	Yes	Yes	Yes	Yes	Yes	Deconstruction	Deconstruction, Demolition	Demolition/Civil Engineer	1	Yes	1	4	3	2	2	1	1	3	1	2	2	2	1	2	2	2	2	1	2	1	5	2	2	2	2	1	1	2	2	5	2	2	1	1	1	1	5	1	1
Yes	Yes	Yes	Yes	Yes	Yes	Deconstruction	Deconstruction, Demolition	Architect/Developer/Manager	5	Yes	3	1	3	1	2	5	2	1	2	3	2	1	1	1	2	1	3	2	1	2	4	1	1	1	2	1	2	2	4	1	2	2	3	3	1	1	5	5	5
Yes	Yes	Yes	Yes	Yes	Yes	Deconstruction	Deconstruction, Demolition	Unskilled labour/labourer	4	Yes	1	4	2	2	2	4	1	1	4	2	1	1	1	2	1	1	2	2	2	2	2	1	1	2	2	2	2	2	1	5	2	2	1	4	2	5	1	2	5
Yes	Yes	Yes	Yes	Yes	Yes	Deconstruction	Deconstruction, Demolition	Demolition/Civil Engineer	4	Yes	1	4	3	2	1	3	2	2	4	2	1	2	2	1	2	1	1	1	2	2	2	2	2	2	1	1	1	1	4	1	2	2	1	2	3	4	1	1	5
Yes	Yes	Yes	Yes	Yes	Yes	Deconstruction	Deconstruction, Demolition	Unskilled labour/labourer	2	Yes	1	4	2	2	2	3	2	4	4	3	3	2	2	1	2	2	2	1	2	1	3	2	1	2	2	2	2	2	4	3	2	2	2	2	3	5	4	1	1
Yes	Yes	Yes	Yes	Yes	Yes	Deconstruction	Deconstruction, Demolition	Demolition/Civil Engineer	3	Yes	1	4	1	2	1	4	1	4	2	3	1	2	1	1	1	2	1	2	2	1	1	2	2	2	2	2	2	2	1	1	2	2	2	2	5	2	2	1	2
Yes	Yes	Yes	Yes	Yes	Yes	Deconstruction	Deconstruction, Demolition	Others	1	Yes	3	1	3	2	2	5	2	1	1	3	2	2	2	2	1	2	1	1	2	2	5	1	1	2	2	2	2	2	4	1	1	2	5	2	4	1	5	1	5
Yes	Yes	Yes	Yes	Yes	Yes	Deconstruction	Deconstruction, Demolition	Architect/Developer/Manager	5	Yes	3	1	4	1	1	4	1	3	4	3	2	2	2	1	2	2	3	2	1	1	1	2	2	2	2	1	2	1	1	2	1	2	3	3	5	3	5	2	1
Yes	Yes	Yes	Yes	Yes	Yes	Deconstruction	Deconstruction, Demolition	Architect/Developer/Manager	1	Yes	1	4	4	2	1	5	2	4	3	2	2	1	2	2	2	1	2	1	2	1	1	2	1	2	2	1	2	1	1	4	2	2	5	3	3	2	5	2	1
Yes	Yes	Yes	Yes	Yes	Yes	Deconstruction	Deconstruction, Demolition	Client	4	Yes	1	4	5	1	2	4	1	5	3	1	1	1	2	2	1	2	3	2	2	2	1	2	1	1	1	1	2	1	2	3	2	1	3	1	2	3	1	2	1
Yes	Yes	Yes	Yes	Yes	Yes	Deconstruction	Deconstruction, Demolition	Demolition/Civil Engineer	4	Yes	2	2	4	2	2	2	2	4	2	4	2	2	2	2	2	2	1	2	1	2	5	1	1	1	2	1	1	1	1	4	2	2	1	4	1	2	3	1	1
Yes	Yes	Yes	Yes	Yes	Yes	Deconstruction	Deconstruction, Demolition	Others	4	Yes	1	4	5	1	1	5	1	3	2	2	1	1	1	2	2	2	2	1	2	2	1	1	2	2	2	1	1	2	1	1	1	2	1	1	5	1	4	1	4
Yes	Yes	Yes	Yes	Yes	Yes	Deconstruction	Deconstruction, Demolition	Unskilled labour/labourer	4	Yes	2	2	2	2		5	1	3	3	5	3	1	1	2	2	2	1	1	1	1	1	1	1	2	1	1	2	1	4	5	2	2	3	5	1	5	1	3	2
Yes	Yes	Yes	Yes	Yes	Yes	Deconstruction	Deconstruction, Demolition	Unskilled labour/labourer	2	Yes	1	4	5	1	1	4	2	4	1	4	4	1	1	2	1	2	1	1	1	2	2	2	2	1	1	2	1	2	3	5	2	1	1	4	3	1	3	2	1
Yes	Yes	Yes	Yes	Yes	Yes	Deconstruction	Deconstruction, Demolition	Demolition/Civil Engineer	1	Yes	3	1	4	1	2	5	1	4	4	1	1	1	1	1	2	1	2	1	1	2	3	2	2	2	2	2	2	1	3	4	1	2	5	5	5	2	1	2	2
Yes	Yes	Yes	Yes	Yes	Yes	Deconstruction	Deconstruction, Demolition	Others	1	Yes	2	2	5	2	2	3	1	1	4	1	1	2	2	1	2	2	1	2	1	2	4	2	1	1	1	1	2	2	1	3	2	2	3	1	2	1	5	1	1
Yes	Yes	Yes	Yes	Yes	Yes	Deconstruction	Deconstruction, Demolition	Architect/Developer/Manager	5	Yes	3	1	5	2	2	1	2	4	4	1	1	1	1	2	2	2	2	2	1	2	3	1	2	2	1	2	1	2	1	3	2	2	3	5	5	4	1	2	3
Yes	Yes	Yes	Yes	Yes	Yes	Deconstruction	Deconstruction, Demolition	Architect/Developer/Manager	5	Yes	2	2	2	1	2	3	2	1	1	3	3	2	1	2	2	2	2	2	2	2	4	1	2	2	1	2	2	2	1	5	2	2	4	1	1	2	4	1	1
Yes	Yes	Yes	Yes	Yes	Yes	Deconstruction	Deconstruction, Demolition	Demolition/Civil Engineer	1	Yes	3	1	3	2	2	5	2	4	2	5	5	2	2	2	1	2	2	1	2	2	4	1	1	2	2	2	1	1	1	4	2	2	4	4	4	3	4	2	4
Yes	Yes	Yes	Yes	Yes	Yes	Deconstruction	Deconstruction, Demolition	Architect/Developer/Manager	5	Yes	3	1	5	2	1	4	1	5	3	5	4	2	2	1	1	1	3	2	2	1	1	1	2	1	2	1	2	2	4	3	2	1	1	2	4	4	4	4	3
Yes	Yes	Yes	Yes	Yes	Yes	Deconstruction	Deconstruction, Demolition	Architect/Developer/Manager	2	Yes	3	1	5	2	2	5	2	5	4	2	2	2	2	2	2	2	1	2	1	2	2	1	2	1	1	2	2	1	2	5	1	1	1	5	2	1	3	1	2
Yes	Yes	Yes	Yes	Yes	Yes	Deconstruction	Deconstruction, Demolition	Unskilled labour/labourer	3	Yes	1	4	5	2		2	2	1	5	5	1	1	1	1	1	1	1	1	2	1	3	1	1	1	2	1	1	2	1	1	1	2	1	1	1	5	3	5	1
Yes	Yes	Yes	Yes	Yes	Yes	Deconstruction	Deconstruction, Demolition	Demolition/Civil Engineer	1	Yes	2	2	4	2	1	5	2	2	3	1	1	1	1	2	1	1	3	2	2	2	4	2	1	2	2	2	2	2	4	3	1	1	1	1	3	2	1	2	2
Yes	Yes	Yes	Yes	Yes	Yes	Deconstruction	Deconstruction, Demolition	Client	5	Yes	2	3	5	2	2	1	1	2	3	1	1	1	2	1	1	2	2	2	2	2	1	1	1	2	2	2	1	2	1	5	2	2	3	4	1	1	3	4	1
Yes	Yes	Yes	Yes	Yes	Yes	Deconstruction	Deconstruction, Demolition	Unskilled labour/labourer	5	Yes	2	2	2	1	2	4	1	5	2	4	3	2	2	2	1	1	2	1	2	2	4	2	1	2	2	1	2	1	4	5	1	1	1	1	4	5	1	2	2
Yes	Yes	Yes	Yes	Yes	Yes	Deconstruction	Deconstruction, Demolition	Architect/Developer/Manager	3	Yes	2	2	4	2	1	1	2	1	5	1	1	1	1	1	2	1	3	1	2	2	4	1	1	1	2	2	1	2	4	4	2	2	4	2	3	5	4	4	3
Yes	Yes	Yes	Yes	Yes	Yes	Deconstruction	Deconstruction, Demolition	Demolition/Civil Engineer	4	Yes	2	2	5	1	1	4	1	5	4	1	2	1	1	2	2	1	1	2	2	2	3	2	1	1	2	1	2	2	4	1	2	2	1	1	2	2	1	1	2
Yes	Yes	Yes	Yes	Yes	Yes	Deconstruction	Deconstruction, Demolition	Architect/Developer/Manager	2	Yes	3	1	3	2		4	2	1	4	5	4	2	2	1	1	2	2	2	1	1	1	2	2	1	2	2	1	2	2	3	2	1	2	5	1	1	2	5	1
Yes	Yes	Yes	Yes	Yes	Yes	Deconstruction	Deconstruction, Demolition	Architect/Developer/Manager	2	Yes	3	1	3	1	1	1	2	5	5	3	2	2	2	2	1	1	1	2	2	1	4	2	2	2	1	2	1	2	4	5	1	1	1	1	3	1	1	4	5
Yes	Yes	Yes	Yes	Yes	Yes	Deconstruction	Deconstruction, Demolition	Unskilled labour/labourer	1	Yes	2	3	2	2	2	1	2	3	4	1	1	1	1	1	1	2	3	1	1	1	1	2	1	1	2	2	1	1	2	2	2	2	2	2	2	1	5	5	4
Yes	Yes	Yes	Yes	Yes	Yes	Deconstruction	Deconstruction, Demolition	Demolition/Civil Engineer	1	Yes	1	4	3	1	2	2	1	4	4	1	1	2	2	1	1	1	1	1	1	2	1	2	1	1	1	1	2	2	2	1	1	2	4	4	5	4	2	2	2
Yes	Yes	Yes	Yes	Yes	Yes	Deconstruction	Deconstruction, Demolition	Demolition/Civil Engineer	2	Yes	3	1	3	2	2	2	1	3	3	5	1	1	2	2	2	1	3	1	2	2	1	1	1	2	1	1	1	2	1	4	2	2	3	2	1	3	3	3	3
Yes	Yes	Yes	Yes	Yes	Yes	Deconstruction	Deconstruction, Demolition	Architect/Developer/Manager	2	Yes	3	1	3	2	1	2	2	1	1	2	2	2	2	1	2	2	3	1	2	2	1	2	2	2	1	1	2	2	1	1	1	2	3	1	5	2	5	4	2
Yes	Yes	Yes	Yes	Yes	Yes	Deconstruction	Deconstruction, Demolition	Unskilled labour/labourer	2	Yes	2	2	2	2		2	1	5	4	3	3	1	1	1	2	1	3	1	2	2	1	2	2	2	2	2	1	1	4	3	1	2	2	4	5	1	1	4	5
Yes	Yes	Yes	Yes	Yes	Yes	Deconstruction	Deconstruction, Demolition	Architect/Developer/Manager	2	Yes	1	4	2	2		3	1	1	1	2	2	1	2	1	2	2	2	1	1	1	1	2	1	1	2	2	2	1	1	1	2	1	1	1	1	1	5	5	5
Yes	Yes	Yes	Yes	Yes	Yes	Deconstruction	Deconstruction, Demolition	Architect/Developer/Manager	4	Yes	1	4	5	2	1	5	2	3	2	2	2	2	1	2	1	1	3	1	1	1	2	1	2	1	1	1	1	1	1	1	2	2	3	3	2	2	2	4	1
Yes	Yes	Yes	Yes	Yes	Yes	Deconstruction	Deconstruction, Demolition	Unskilled labour/labourer	3	Yes	3	1	3	2	1	1	1	1	5	1	1	1	1	2	2	1	3	2	2	1	4	1	2	2	2	2	2	1	1	1	1	2	1	4	5	4	4	1	1
Yes	Yes	Yes	Yes	Yes	Yes	Deconstruction	Deconstruction, Demolition	Unskilled labour/labourer	3	Yes	1	4	5	2		1	1	1	5	5	1	2	1	1	1	2	1	2	1	2	1	1	2	2	2	1	2	1	4	5	2	1	5	1	5	4	2	2	1
Yes	Yes	Yes	Yes	Yes	Yes	Deconstruction	Deconstruction, Demolition	Architect/Developer/Manager	1	Yes	1	4	3	2	2	5	2	3	3	4	4	1	2	1	1	1	2	2	1	1	4	2	2	1	2	2	1	1	3	5	1	2	4	2	2	1	4	1	2
Yes	Yes	Yes	Yes	Yes	Yes	Deconstruction	Deconstruction, Demolition	Demolition/Civil Engineer	3	Yes	1	4	3	2	1	1	2	3	2	4	2	1	1	1	2	2	2	2	2	1	1	1	2	1	1	1	2	2	1	3	2	1	5	4	1	5	1	5	1
Yes	Yes	Yes	Yes	Yes	Yes	Deconstruction	Deconstruction, Demolition	Others	5	Yes	3	1	5	2	2	1	2	3	4	5	4	1	2	2	2	1	1	2	2	2	1	1	2	2	2	2	2	1	4	5	1	1	5	1	1	1	5	4	1
Yes	Yes	Yes	Yes	Yes	Yes	Deconstruction	Deconstruction, Demolition	Architect/Developer/Manager	5	Yes	2	2	5	2	1	1	2	3	3	2	2	1	2	2	1	2	2	2	1	2	1	1	1	1	1	1	2	1	1	3	1	2	3	3	5	1	1	5	2
Yes	Yes	Yes	Yes	Yes	Yes	Deconstruction	Deconstruction, Demolition	Architect/Developer/Manager	5	Yes	1	4	1	1	1	2	2	2	3	3	2	1	2	1	1	2	1	2	1	1	4	2	1	2	1	2	1	2	1	3	1	2	2	1	2	1	1	4	2
Yes	Yes	Yes	Yes	Yes	Yes	Deconstruction	Deconstruction, Demolition	Others	3	Yes	2	2	3	2		1	2	2	4	4	4	2	2	1	2	1	3	2	1	2	4	1	2	2	2	1	2	2	2	1	2	2	4	2	4	4	3	1	1
Yes	Yes	Yes	Yes	Yes	Yes	Deconstruction	Deconstruction, Demolition	Architect/Developer/Manager	4	Yes	1	4	2	1	1	5	2	1	4	3	1	2	2	2	2	1	3	2	1	2	5	2	1	1	2	2	1	2	1	3	1	2	3	4	3	3	4	2	2
Yes	Yes	Yes	Yes	Yes	Yes	Deconstruction	Deconstruction, Demolition	Others	5	Yes	2	3	5	1	2	2	2	5	5	2	2	2	2	2	1	2	3	2	2	1	5	2	2	1	1	2	1	1	2	1	1	2	3	3	1	3	1	1	1
Yes	Yes	Yes	Yes	Yes	Yes	Deconstruction	Deconstruction, Demolition	Others	1	Yes	3	1	2	2	1	2	1	4	4	4	2	2	1	1	2	2	1	1	2	2	1	2	1	2	2	2	1	2	1	2	2	1	3	4	3	4	5	1	3
Yes	Yes	Yes	Yes	Yes	Yes	Deconstruction	Deconstruction, Demolition	Architect/Developer/Manager	3	Yes	1	4	2	1	2	5	2	1	3	1	1	1	2	1	1	1	1	1	1	2	1	2	1	1	1	2	1	1	4	1	1	2	1	3	4	4	4	4	1
Yes	Yes	Yes	Yes	Yes	Yes	Deconstruction	Deconstruction, Demolition	Others	1	Yes	3	1	5	2		3	1	1	3	5	4	1	1	1	2	2	3	2	2	1	3	2	1	2	2	1	1	1	1	1	2	1	4	1	4	2	4	1	2
Yes	Yes	Yes	Yes	Yes	Yes	Deconstruction	Deconstruction, Demolition	Unskilled labour/labourer	1	Yes	3	1	3	2	2	2	1	3	4	1	1	1	1	2	2	2	2	1	2	1	2	2	1	1	1	1	1	2	4	5	2	1	1	3	1	2	3	3	3
Yes	Yes	Yes	Yes	Yes	Yes	Deconstruction	Deconstruction, Demolition	Demolition/Civil Engineer	4	Yes	3	1	5	1	2	1	1	2	1	4	2	2	2	1	1	2	3	1	1	1	3	2	2	2	1	1	1	2	2	3	1	2	3	2	4	1	4	5	4
Yes	Yes	Yes	Yes	Yes	Yes	Deconstruction	Deconstruction, Demolition	Client	2	Yes	3	1	1	1	1	5	2	4	4	1	1	1	2	2	2	2	2	1	2	2	3	1	1	1	1	2	2	2	1	4	1	2	1	5	5	4	2	5	2
Yes	Yes	Yes	Yes	Yes	Yes	Deconstruction	Deconstruction, Demolition	Unskilled labour/labourer	2	Yes	3	1	3	2	2	1	1	4	5	5	3	2	1	1	2	2	1	2	1	2	5	2	1	1	1	2	2	2	1	1	2	2	2	4	2	1	4	5	4
Yes	Yes	Yes	Yes	Yes	Yes	Deconstruction	Deconstruction, Demolition	Architect/Developer/Manager	1	Yes	3	1	1	2	2	5	2	2	1	3	3	2	2	2	1	1	3	2	2	1	2	1	1	1	2	1	1	1	1	2	2	2	4	5	4	4	1	5	5
Yes	Yes	Yes	Yes	Yes	Yes	Deconstruction	Deconstruction, Demolition	Demolition/Civil Engineer	4	Yes	1	4	2	1	1	4	2	3	2	4	4	1	2	2	2	1	2	1	2	2	2	2	1	1	2	2	2	2	4	3	1	1	5	4	2	5	5	2	5
Yes	Yes	Yes	Yes	Yes	Yes	Deconstruction	Deconstruction, Demolition	Architect/Developer/Manager	5	Yes	3	1	1	2	2	1	1	2	1	2	1	2	2	2	2	2	2	2	1	1	1	1	1	2	2	1	1	2	1	2	1	1	1	1	1	1	1	2	3
Yes	Yes	Yes	Yes	Yes	Yes	Deconstruction	Deconstruction, Demolition	Architect/Developer/Manager	5	Yes	1	4	5	1	1	5	1	1	5	4	2	1	2	2	1	1	3	1	2	2	5	2	2	2	2	2	2	2	1	3	2	2	3	2	3	1	3	1	3
Yes	Yes	Yes	Yes	Yes	Yes	Deconstruction	Deconstruction, Demolition	Unskilled labour/labourer	2	Yes	3	1	1	1		4	1	2	4	3	3	2	1	2	1	2	1	2	2	2	2	1	2	2	2	2	2	2	2	5	2	2	5	5	3	1	4	1	5
Yes	Yes	Yes	Yes	Yes	Yes	Deconstruction	Deconstruction, Demolition	Demolition/Civil Engineer	5	Yes	2	2	5	1	1	1	2	1	3	1	1	1	2	1	1	1	1	1	2	2	3	1	2	2	1	2	2	2	1	1	2	2	5	4	1	4	3	1	2
Yes	Yes	Yes	Yes	Yes	Yes	Deconstruction	Deconstruction, Demolition	Demolition/Civil Engineer	1	Yes	3	1	2	2	2	1	2	5	2	5	4	2	2	2	1	1	1	2	1	1	4	2	2	1	2	1	2	1	1	5	2	2	4	4	3	1	2	2	1
Yes	Yes	Yes	Yes	Yes	Yes	Deconstruction	Deconstruction, Demolition	Architect/Developer/Manager	1	Yes	1	4	5	2	1	5	1	2	3	2	2	1	2	2	2	1	3	1	1	1	1	1	2	1	1	1	2	1	2	5	2	1	1	2	3	4	4	2	4
Yes	Yes	Yes	Yes	Yes	Yes	Deconstruction	Refurbishment, Deconstruction, Demolition	Unskilled labour/labourer	2	Yes	3	1	3	2	1	1	1	1	4	4	2	2	2	1	2	1	1	2	1	2	3	1	2	1	2	1	2	2	4	2	1	2	1	4	1	3	4	1	5
Yes	Yes	Yes	Yes	Yes	Yes	Deconstruction	Refurbishment, Deconstruction, Demolition	Architect/Developer/Manager	4	Yes	2	3	5	1	1	1	2	3	1	5	4	2	1	2	2	2	1	2	1	2	3	2	2	1	2	1	2	2	1	2	2	1	5	1	3	2	3	5	1
Yes	Yes	Yes	Yes	Yes	Yes	Deconstruction	Refurbishment, Deconstruction, Demolition	Architect/Developer/Manager	3	Yes	3	1	3	1	1	2	2	4	3	4	3	1	2	2	1	2	1	2	2	1	3	2	2	2	2	1	1	2	4	4	2	1	4	1	3	4	2	3	1
Yes	Yes	Yes	Yes	Yes	Yes	Deconstruction	Refurbishment, Deconstruction, Demolition	Unskilled labour/labourer	5	Yes	3	1	5	1	2	4	1	1	4	3	5	1	2	2	2	1	1	1	1	1	1	1	1	2	2	2	1	2	2	1	2	2	2	4	4	5	5	2	4
Yes	Yes	Yes	Yes	Yes	Yes	Deconstruction	Refurbishment, Deconstruction, Demolition	Unskilled labour/labourer	3	Yes	2	3	4	2	2	2	1	5	4	4	2	1	2	2	1	1	1	2	2	2	3	2	2	2	2	1	1	1	1	3	1	2	1	3	1	3	4	1	2
Yes	Yes	Yes	Yes	Yes	Yes	Deconstruction	Refurbishment, Deconstruction, Demolition	Demolition/Civil Engineer	1	Yes	2	3	5	2	2	2	1	1	2	2	1	2	1	1	2	2	2	2	2	2	5	1	2	1	1	1	2	2	4	1	2	2	1	1	1	2	2	2	3
Yes	Yes	Yes	Yes	Yes	Yes	Deconstruction	Refurbishment, Deconstruction, Demolition	Architect/Developer/Manager	1	Yes	2	3	5	2	1	1	1	5	4	5	2	2	2	1	1	2	2	1	1	1	4	1	2	1	2	1	2	2	4	1	2	2	1	1	5	2	2	3	1
Yes	Yes	Yes	Yes	Yes	Yes	Deconstruction	Refurbishment, Deconstruction, Demolition	Unskilled labour/labourer	1	Yes	1	3	3	1		3	2	1	4	4	3	2	2	2	1	1	1	2	2	1	3	1	2	1	2	1	1	2	4	1	2	2	1	1	2	4	3	4	2
Yes	Yes	Yes	Yes	Yes	Yes	Deconstruction	Refurbishment, Deconstruction, Demolition	Demolition/Civil Engineer	5	Yes	3	1	5	1	2	4	2	1	5	3	2	1	2	2	2	1	2	2	1	2	5	1	1	1	1	2	1	2	2	1	2	2	4	2	1	1	4	1	3
Yes	Yes	Yes	Yes	Yes	Yes	Deconstruction	Refurbishment, Deconstruction, Demolition	Unskilled labour/labourer	3	Yes	3	1	5	1	1	2	1	5	5	2	2	1	1	2	2	1	2	2	1	1	5	1	2	2	2	1	2	2	1	5	2	2	4	4	5	3	1	1	3
Yes	Yes	Yes	Yes	Yes	Yes	Deconstruction	Refurbishment, Deconstruction, Demolition	Demolition/Civil Engineer	3	Yes	3	1	4	1	1	4	2	2	1	4	4	2	1	1	2	2	2	2	1	2	5	1	2	1	1	2	2	1	2	2	2	2	3	1	2	1	5	3	3
Yes	Yes	Yes	Yes	Yes	Yes	Deconstruction	Refurbishment, Deconstruction, Demolition	Others	4	Yes	1	4	1	2	1	2	1	2	1	1	1	1	1	2	1	2	2	1	1	2	4	1	1	1	2	1	1	1	2	1	2	1	3	2	5	2	1	4	4
Yes	Yes	Yes	Yes	Yes	Yes	Deconstruction	Refurbishment, Deconstruction, Demolition	Architect/Developer/Manager	4	Yes	3	1	5	2		1	1	1	3	2	2	2	2	2	1	1	3	1	2	2	2	2	2	2	1	2	1	2	2	1	2	1	2	5	4	5	1	4	4
Yes	Yes	Yes	Yes	Yes	Yes	Deconstruction	Refurbishment, Deconstruction, Demolition	Architect/Developer/Manager	2	Yes	2	3	1	2	2	2	1	4	1	5	5	2	2	2	2	1	2	1	1	1	3	1	2	1	2	1	2	1	1	2	2	1	2	2	3	1	1	4	1
Yes	Yes	Yes	Yes	Yes	Yes	Deconstruction	Demolition, Deconstruction, Redevelopment	Client	1	Yes	1	4	5	2	2	3	1	1	5	4	3	2	2	2	1	1	1	1	1	2	3	1	2	2	2	2	1	2	1	1	1	2	1	2	5	5	5	3	1
Yes	Yes	Yes	Yes	Yes	Yes	Deconstruction	Demolition, Deconstruction, Redevelopment	Demolition/Civil Engineer	5	Yes	2	2	4	2	2	1	2	2	5	2	2	2	1	1	2	1	2	2	2	1	1	1	2	2	2	1	2	2	4	4	2	1	3	1	3	1	5	1	1
Yes	Yes	Yes	Yes	Yes	Yes	Deconstruction	Demolition, Deconstruction, Redevelopment	Others	3	Yes	2	2	5	2	2	3	2	1	3	1	1	1	2	1	1	1	1	2	1	1	4	1	2	2	2	1	2		2	2	1	2	5	4	1	3	4	5	2
Yes	Yes	Yes	Yes	Yes	Yes	Deconstruction	Demolition, Deconstruction, Redevelopment	Unskilled labour/labourer	5	Yes	1	4	1	1		3	2	4	3	1	1	2	2	1	2	1	2	1	2	1	2	2	1	2	2	2	1	2	1	4	2	2	5	2	1	1	4	5	4
Yes	Yes	Yes	Yes	Yes	Yes	Deconstruction	Demolition, Deconstruction, Redevelopment	Unskilled labour/labourer	3	Yes	3	1	2	2	2	1	1	3	1	1	1	1	2	1	1	1	2	2	2	1	3	1	1	2	2	2	2	1	3	5	1	1	2	2	1	4	2	1	2
Yes	Yes	Yes	Yes	Yes	Yes	Deconstruction	Demolition, Deconstruction, Redevelopment	Demolition/Civil Engineer	1	Yes	3	1	5	1	2	3	2	2	2	1	1	2	2	2	2	1	2	1	1	2	4	2	2	1	1	1	1	1	1	2	1	1	2	3	1	4	4	1	5
Yes	Yes	Yes	Yes	Yes	Yes	Deconstruction	Demolition, Deconstruction, Redevelopment	Others	3	Yes	3	1	2	1	2	4	2	4	4	3	1	2	2	2	2	1	1	1	1	2	2	1	2	2	2	1	2	1	1	2	1	2	3	2	5	1	4	1	1
Yes	Yes	Yes	Yes	Yes	Yes	Deconstruction	Demolition, Deconstruction, Redevelopment	Architect/Developer/Manager	1	Yes	2	2	4	1	2	3	1	1	2	4	3	2	2	1	1	1	3	2	2	2	1	1	2	2	2	2	2	1	1	2	2	2	1	3	1	4	1	2	1
Yes	Yes	Yes	Yes	Yes	Yes	Deconstruction	Demolition, Deconstruction, Redevelopment	Architect/Developer/Manager	3	Yes	1	4	5	2	1	2	1	1	1	5	4	1	2	2	2	1	3	1	1	2	3	1	2	2	2	2	1	1	1	5	2	2	3	2	4	1	3	1	1
Yes	Yes	Yes	Yes	Yes	Yes	Deconstruction	Demolition, Deconstruction, Redevelopment	Demolition/Civil Engineer	3	Yes	3	1	1	1	2	3	2	4	5	3	4	1	1	1	1	1	3	2	1	2	1	2	2	2	2	1	1	2	4	1	2	2	4	4	2	1	4	1	4
Yes	Yes	Yes	Yes	Yes	Yes	Deconstruction	Demolition, Deconstruction, Redevelopment	Architect/Developer/Manager	1	Yes	2	2	5	2	1	3	2	5	1	2	2	2	1	1	1	1	2	1	2	2	5	1	1	2	2	2	2	2	1	1	2	2	1	1	1	3	2	1	2
Yes	Yes	Yes	Yes	Yes	Yes	Deconstruction	Demolition, Deconstruction, Redevelopment	Architect/Developer/Manager	2	Yes	1	4	5	2	2	3	1	1	3	4	1	2	1	1	2	1	2	2	2	1	1	2	2	2	1	1	1	2	1	4	2	1	1	4	3	1	1	1	2
Yes	Yes	Yes	Yes	Yes	Yes	Deconstruction	Demolition, Deconstruction, Redevelopment	Unskilled labour/labourer	2	Yes	2	2	5	2	2	2	1	1	1	3	2	2	2	2	2	2	3	1	1	2	1	1	2	1	1	2	1	2	2	3	1	2	1	2	4	4	4	2	5
Yes	Yes	Yes	Yes	Yes	Yes	Deconstruction	Demolition, Deconstruction, Redevelopment	Demolition/Civil Engineer	1	Yes	1	4	5	2	2	5	2	4	2	4	5	2	1	1	1	2	1	1	1	2	1	2	1	2	2	2	1		1	5	1	1	4	4	4	3	1	5	3
Yes	Yes	Yes	Yes	Yes	Yes	Deconstruction	Demolition, Deconstruction, Redevelopment	Client	5	Yes	2	2	5	1		1	2	1	1	2	3	1	2	1	2	2	2	2	2	2	3	1	2	2	2	2	2	1	1	5	2	2	2	1	3	1	4	4	2
Yes	Yes	Yes	Yes	Yes	Yes	Deconstruction	Demolition, Deconstruction, Redevelopment	Unskilled labour/labourer	4	Yes	3	1	5	1	1	3	2	1	5	4	4	2	2	2	1	2	2	1	2	2	1	1	2	1	2	1	1	2	1	2	1	2	4	1	2	3	4	1	3
Yes	Yes	Yes	Yes	Yes	Yes	Deconstruction	Demolition, Deconstruction, Redevelopment	Architect/Developer/Manager	2	Yes	2	2	5	2	1	4	2	1	5	3	4	2	2	2	2	1	2	2	2	2	4	1	1	1	1	1	2		2	2	2	2	1	2	1	2	3	3	2
Yes	Yes	Yes	Yes	Yes	Yes	Deconstruction	Demolition, Deconstruction, Redevelopment	Demolition/Civil Engineer	2	Yes	3	1	5	2	1	2	1	2	3	4	5	1	2	2	2	2	2	1	2	2	2	1	2	1	1	2	1	1	4	4	1	2	1	1	5	1	2	5	1
Yes	Yes	Yes	Yes	Yes	Yes	Deconstruction	Demolition, Deconstruction, Redevelopment	Architect/Developer/Manager	5	Yes	1	4	4	2	2	3	2	2	2	2	4	1	1	1	2	1	2	2	1	2	1	1	1	2	2	2	1		1	3	2	1	3	5	2	1	3	1	5
Yes	Yes	Yes	Yes	Yes	Yes	Deconstruction	Demolition, Deconstruction, Redevelopment	Architect/Developer/Manager	2	Yes	2	2	2	2	1	3	2	1	2	3	5	2	1	2	1	2	2	2	2	1	4	1	1	1	1	2	2	1	3	3	2	1	4	5	4	5	1	1	1
Yes	Yes	Yes	Yes	Yes	Yes	Deconstruction	Demolition, Deconstruction, Redevelopment	Unskilled labour/labourer	4	Yes	3	1	5	2	1	3	2	1	5	5	4	1	1	1	1	2	2	2	1	1	3	1	1	1	2	2	2	2	1	2	1	1	1	1	2	1	1	1	1
Yes	Yes	Yes	Yes	Yes	Yes	Deconstruction	Demolition, Deconstruction, Redevelopment	Demolition/Civil Engineer	5	Yes	1	4	5	1	2	1	1	5	5	1	2	2	2	1	2	2	3	2	2	1	2	2	1	2	1	2	1	2	4	1	1	2	1	1	1	1	1	2	1
Yes	Yes	Yes	Yes	Yes	Yes	Deconstruction	Demolition, Deconstruction, Redevelopment	Demolition/Civil Engineer	4	Yes	3	1	1	2	2	4	2	3	1	1	5	1	2	1	2	1	3	2	2	1	3	1	2	1	2	1	2	1	2	3	1	1	4	2	5	1	1	2	1
Yes	Yes	Yes	Yes	Yes	Yes	Deconstruction	Demolition, Deconstruction, Redevelopment	Architect/Developer/Manager	5	Yes	2	2	3	2	1	4	2	2	3	4	1	2	1	2	1	1	1	2	2	1	1	1	2	2	2	1	1	2	2	1	1	2	3	5	4	1	1	1	2
Yes	Yes	Yes	Yes	Yes	Yes	Deconstruction	Demolition, Deconstruction, Redevelopment	Unskilled labour/labourer	5	Yes	2	2	2	2	2	3	2	1	5	4	5	2	1	2	2	1	3	2	2	1	1	1	1	1	2	1	1	2	4	1	2	2	4	4	5	3	3	4	2
Yes	Yes	Yes	Yes	Yes	Yes	Deconstruction	Demolition, Deconstruction, Redevelopment	Architect/Developer/Manager	3	Yes	2	2	2	2	2	3	1	3	4	5	5	1	1	1	2	2	1	1	2	2	2	2	2	2	1	2	2	1	4	1	2	1	5	5	4	3	4	2	1
Yes	Yes	Yes	Yes	Yes	Yes	Deconstruction	Demolition, Deconstruction, Redevelopment	Architect/Developer/Manager	4	Yes	3	1	2	1	2	4	2	4	3	5	1	2	2	1	1	2	3	2	1	1	4	1	1	2	1	2	1	2	1	5	1	2	3	3	1	3	3	4	1
Yes	Yes	Yes	Yes	Yes	Yes	Deconstruction	Demolition, Deconstruction, Redevelopment	Unskilled labour/labourer	3	Yes	3	1	2	2	1	2	2	5	1	5	1	2	1	1	2	2	1	2	2	1	4	1	1	2	1	1	1	1	1	2	2	1	1	4	1	5	5	2	1
Yes	Yes	Yes	Yes	Yes	Yes	Deconstruction	Demolition, Deconstruction, Redevelopment	Unskilled labour/labourer	5	Yes	3	1	5	2	1	2	1	2	4	1	2	1	2	2	2	1	1	1	2	2	1	1	2	2	2	2	2	2	2	3	2	1	3	1	5	5	3	1	4
Yes	Yes	Yes	Yes	Yes	Yes	Deconstruction	Demolition, Deconstruction, Redevelopment	Architect/Developer/Manager	4	Yes	3	1	5	1		4	2	4	4	5	3	1	1	1	2	1	1	1	2	2	3	2	1	2	1	2	1	1	1	3	2	1	3	5	2	1	2	1	3
Yes	Yes	Yes	Yes	Yes	Yes	Deconstruction	Demolition, Deconstruction, Redevelopment	Demolition/Civil Engineer	3	Yes	3	1	1	2	2	1	1	2	1	2	1	1	1	1	2	2	2	2	2	2	1	2	2	1	1	2	2	2	2	5	2	2	2	5	1	3	1	1	3
Yes	Yes	Yes	Yes	Yes	Yes	Deconstruction	Demolition, Deconstruction, Redevelopment	Others	1	Yes	1	4	5	2	2	1	1	4	2	4	2	1	2	1	1	2	1	2	1	1	3	2	1	2	2	1	1	1	3	3	1	1	1	5	2	4	5	4	2
Yes	Yes	Yes	Yes	Yes	Yes	Deconstruction	Demolition, Deconstruction, Redevelopment	Architect/Developer/Manager	2	Yes	3	1	2	1	1	1	1	3	2	3	1	1	1	2	2	2	3	1	2	1	1	1	2	2	2	2	2	2	3	4	1	1	1	1	1	1	2	4	4
Yes	Yes	Yes	Yes	Yes	Yes	Deconstruction	Demolition, Deconstruction, Redevelopment	Architect/Developer/Manager	2	Yes	3	1	2	2	1	4	2	1	1	1	1	2	1	2	1	2	1	2	2	1	1	2	1	2	1	2	2		4	2	2	2	1	4	4	2	4	2	4
Yes	Yes	Yes	Yes	Yes	Yes	Deconstruction	Demolition, Deconstruction, Redevelopment	Others	4	Yes	2	2	5	2	2	1	2	4	1	1	1	1	2	1	1	2	3	1	1	1	1	1	2	2	1	1	1	2	1	5	1	1	1	5	1	4	1	3	4
Yes	Yes	Yes	Yes	Yes	Yes	Deconstruction	Demolition, Deconstruction, Redevelopment	Architect/Developer/Manager	4	Yes	3	1	4	2	2	1	1	2	2	3	2	1	2	2	1	2	3	1	2	1	4	1	1	2	2	1	2	2	4	5	1	1	1	3	2	4	2	3	2
Yes	Yes	Yes	Yes	Yes	Yes	Deconstruction	Demolition, Deconstruction, Redevelopment	Others	3	Yes	1	4	3	2	2	5	2	5	2	4	1	1	2	2	2	2	2	2	2	1	2	1	2	2	2	2	2	2	2	1	2	2	4	5	5	4	2	2	2
Yes	Yes	Yes	Yes	Yes	Yes	Deconstruction	Demolition, Deconstruction, Redevelopment	Others	2	Yes	3	1	2	2	2	5	1	3	1	3	3	2	2	2	1	1	3	1	1	1	2	1	1	1	1	2	1	1	4	5	2	2	3	2	1	3	2	2	1
Yes	Yes	Yes	Yes	Yes	Yes	Deconstruction	Demolition, Deconstruction, Redevelopment	Architect/Developer/Manager	3	Yes	3	1	5	1	1	5	1	2	2	5	1	2	2	1	1	1	3	1	1	2	1	1	2	1	1	2	1	1	2	4	2	2	3	2	2	1	1	2	1
Yes	Yes	Yes	Yes	Yes	Yes	Deconstruction	Demolition, Deconstruction, Redevelopment	Others	1	Yes	1	4	1	2	1	1	2	1	5	2	3	2	2	1	2	2	3	2	2	2	4	2	2	1	2	1	2	1	1	3	1	2	1	5	4	2	1	2	4
Yes	Yes	Yes	Yes	Yes	Yes	Deconstruction	Demolition, Deconstruction, Redevelopment	Demolition/Civil Engineer	4	Yes	2	2	2	2		3	1	5	4	4	3	1	2	2	2	2	3	1	1	2	4	1	1	2	1	1	2	1	4	1	1	1	2	2	3	2	5	2	2
Yes	Yes	Yes	Yes	Yes	Yes	Deconstruction	Demolition, Deconstruction, Redevelopment	Architect/Developer/Manager	3	Yes	1	4	5	2	2	1	1	3	5	4	2	1	2	2	2	2	2	2	2	1	3	1	1	2	2	2	2	2	2	4	2	1	1	4	1	3	4	2	3
Yes	Yes	Yes	Yes	Yes	Yes	Deconstruction	Demolition, Deconstruction, Redevelopment	Unskilled labour/labourer	2	Yes	2	2	3	2	2	3	1	5	5	4	1	1	1	2	1	2	1	1	2	2	1	1	2	2	2	2	2		4	5	2	1	2	5	4	5	1	4	4
Yes	Yes	Yes	Yes	Yes	Yes	Deconstruction	Demolition, Deconstruction, Redevelopment	Demolition/Civil Engineer	1	Yes	1	4	1	2	2	5	2	4	4	5	1	2	1	2	1	1	1	1	2	2	1	2	1	2	2	2	2	1	1	5	2	2	1	3	4	1	1	2	1
Yes	Yes	Yes	Yes	Yes	Yes	Deconstruction	Demolition, Deconstruction, Redevelopment	Unskilled labour/labourer	2	Yes	1	4	3	1	2	2	2	4	3	1	2	2	1	1	2	2	2	1	2	2	1	1	1	1	2	2	1	1	2	3	2	2	5	2	3	3	1	1	2
Yes	Yes	Yes	Yes	Yes	Yes	Deconstruction	Demolition, Deconstruction, Redevelopment	Demolition/Civil Engineer	2	Yes	2	2	1	2	2	5	2	2	4	5	5	1	1	1	2	1	1	2	2	1	1	2	1	2	1	1	2	1	2	3	2	2	4	1	2	4	3	5	5
Yes	Yes	Yes	Yes	Yes	Yes	Deconstruction	Demolition, Deconstruction, Redevelopment	Others	3	Yes	1	4	5	2	1	2	2	1	3	3	2	1	1	1	2	1	1	2	2	1	5	2	1	2	1	2	1	2	4	3	1	1	4	2	5	2	4	1	3
Yes	Yes	Yes	Yes	Yes	Yes	Deconstruction	Demolition, Deconstruction, Redevelopment	Architect/Developer/Manager	4	Yes	3	1	5	1	1	1	1	5	2	3	3	1	1	2	2	1	1	2	2	2	1	1	2	1	2	2	2	2	2	3	2	1	1	4	2	3	1	2	4
Yes	Yes	Yes	Yes	Yes	Yes	Deconstruction	Demolition, Deconstruction, Redevelopment	Architect/Developer/Manager	1	Yes	1	4	4	2	2	5	1	1	5	5	2	2	1	1	1	1	1	1	1	1	5	2	2	2	2	2	2	2	2	5	1	2	3	2	5	3	1	4	2
Yes	Yes	Yes	Yes	Yes	Yes	Deconstruction	Demolition, Deconstruction, Redevelopment	Client	1	Yes	2	2	5	1	2	2	1	5	4	5	1	2	2	2	1	1	2	2	2	2	2	2	2	1	2	1	1	2	1	1	2	1	2	3	2	2	5	1	1
Yes	Yes	Yes	Yes	Yes	Yes	Deconstruction	Demolition, Deconstruction, Redevelopment	Demolition/Civil Engineer	3	Yes	2	2	2	2		5	1	3	2	2	3	2	2	2	2	2	1	2	1	2	4	1	2	1	1	2	2	1	4	1	2	2	1	5	2	1	2	2	1
Yes	Yes	Yes	Yes	Yes	Yes	Deconstruction	Demolition, Deconstruction, Redevelopment	Others	2	Yes	3	1	3	2	2	1	2	4	1	3	3	1	2	2	1	2	3	1	1	1	4	1	2	1	2	2	1	2	4	1	2	2	3	5	3	5	4	1	1
Yes	Yes	Yes	Yes	Yes	Yes	Deconstruction	Demolition, Deconstruction, Redevelopment	Unskilled labour/labourer	5	Yes	1	4	1	1	2	1	1	3	4	5	5	2	1	2	1	1	1	1	2	2	1	1	1	2	2	1	1	1	1	1	1	1	5	2	1	2	1	3	3
Yes	Yes	Yes	Yes	Yes	Yes	Deconstruction	Demolition, Deconstruction, Redevelopment	Unskilled labour/labourer	2	Yes	3	1	2	2		2	2	1	2	4	3	1	1	2	2	2	3	1	1	1	1	2	2	1	2	2	2	1	4	3	2	1	5	5	3	5	1	1	3
Yes	Yes	Yes	Yes	Yes	Yes	Deconstruction	Demolition, Deconstruction, Redevelopment	Demolition/Civil Engineer	5	Yes	3	1	5	2	2	5	2	4	1	5	2	2	2	2	1	2	1	2	1	2	3	1	2	1	1	1	2	2	4	1	2	1	4	3	3	5	4	3	3
Yes	Yes	Yes	Yes	Yes	Yes	Deconstruction	Demolition, Deconstruction, Redevelopment	Others	1	Yes	2	2	2	2	1	5	1	2	4	4	1	2	1	2	1	1	2	1	2	2	4	1	2	2	1	2	1	1	4	1	1	1	5	1	5	3	3	5	3
Yes	Yes	Yes	Yes	Yes	Yes	Deconstruction	Demolition, Deconstruction, Redevelopment	Architect/Developer/Manager	5	Yes	3	1	5	2	1	2	1	1	2	1	1	1	2	1	2	1	1	1	1	2	5	2	2	2	2	1	2	1	4	1	1	2	4	1	4	4	1	2	3
Yes	Yes	Yes	Yes	Yes	Yes	Deconstruction	Demolition, Deconstruction, Redevelopment	Others	4	Yes	2	2	5	2	2	5	1	2	5	1	1	1	1	2	2	1	1	2	2	2	3	2	2	2	1	1	2	1	3	1	1	1	2	3	2	3	1	2	4
Yes	Yes	Yes	Yes	Yes	Yes	Deconstruction	Demolition, Deconstruction, Redevelopment	Demolition/Civil Engineer	2	Yes	1	4	2	2	2	5	1	2	2	1	1	1	1	2	1	2	1	2	1	2	3	2	1	2	2	1	2	2	1	2	2	1	2	2	4	1	5	4	5
Yes	Yes	Yes	Yes	Yes	Yes	Deconstruction	Demolition, Deconstruction, Redevelopment	Architect/Developer/Manager	3	Yes	3	1	2	1		5	2	1	4	3	4	1	1	1	2	2	1	1	2	1	4	2	1	2	1	1	2	1	2	1	1	2	4	1	2	5	5	3	4
Yes	Yes	Yes	Yes	Yes	Yes	Deconstruction	Demolition, Deconstruction, Redevelopment	Unskilled labour/labourer	3	Yes	1	4	5	2	2	4	1	4	1	3	1	2	1	2	1	1	2	2	2	1	5	1	1	2	2	1	2	1	4	1	2	2	4	1	1	4	4	3	2
Yes	Yes	Yes	Yes	Yes	Yes	Deconstruction	Demolition, Deconstruction, Redevelopment	Demolition/Civil Engineer	3	Yes	3	1	1	1	2	2	2	2	3	3	3	2	2	2	1	2	3	2	2	1	1	2	2	1	2	1	2	2	4	5	1	1	1	3	2	4	4	1	1
Yes	Yes	Yes	Yes	Yes	Yes	Deconstruction	Demolition, Deconstruction, Redevelopment	Unskilled labour/labourer	2	Yes	1	4	1	1	2	1	1	2	1	5	1	1	2	1	2	1	1	2	2	1	1	1	1	2	1	2	1		2	1	1	2	1	1	2	5	1	3	5
Yes	Yes	Yes	Yes	Yes	Yes	Deconstruction	Demolition, Deconstruction, Redevelopment	Demolition/Civil Engineer	1	Yes	1	3	5	2	1	1	1	3	5	1	2	1	2	1	2	1	3	1	2	2	4	1	1	2	1	2	1	2	4	1	2	1	4	1	3	1	3	2	4
Yes	Yes	Yes	Yes	Yes	Yes	Deconstruction	Demolition, Deconstruction, Redevelopment	Others	5	Yes	2	2	5	2		4	2	3	3	1	2	1	1	1	1	2	1	1	2	2	1	2	1	2	2	1	2	1	2	1	1	2	3	1	2	1	4	5	1
Yes	Yes	Yes	Yes	Yes	Yes	Deconstruction	Demolition, Deconstruction, Redevelopment	Architect/Developer/Manager	3	Yes	1	4	3	1	2	4	1	1	1	4	2	1	2	2	2	2	1	1	1	1	4	1	1	2	1	1	1	2	2	5	2	2	3	3	5	5	4	1	1
Yes	Yes	Yes	Yes	Yes	Yes	Deconstruction	Demolition, Deconstruction, Redevelopment	Architect/Developer/Manager	2	Yes	1	3	2	1	2	1	1	1	3	2	2	1	1	2	2	1	2	2	1	1	2	1	2	2	1	2	2	2	2	5	1	2	4	3	3	4	5	3	3
Yes	Yes	Yes	Yes	Yes	Yes	Deconstruction	Demolition, Deconstruction, Redevelopment	Client	3	Yes	1	4	4	1	2	3	2	1	3	2	1	2	1	1	1	1	1	1	1	1	5	2	1	2	2	2	2	2	1	3	1	1	3	2	5	2	5	3	3
Yes	Yes	Yes	Yes	Yes	Yes	Deconstruction	Demolition, Deconstruction, Redevelopment	Demolition/Civil Engineer	1	Yes	2	2	1	2	1	1	2	3	3	5	1	1	2	2	2	2	1	1	2	2	4	2	1	2	1	1	1	2	2	1	1	2	1	5	3	2	2	2	5
Yes	Yes	Yes	Yes	Yes	Yes	Deconstruction	Demolition, Deconstruction, Redevelopment	Others	4	Yes	3	1	5	1	2	2	1	4	2	2	3	2	1	2	2	2	1	1	2	1	1	2	2	2	1	2	1	2	1	1	1	2	2	3	1	1	3	3	2
Yes	Yes	Yes	Yes	Yes	Yes	Deconstruction	Demolition, Deconstruction, Redevelopment	Unskilled labour/labourer	1	Yes	1	4	1	1	2	1	1	4	3	5	2	2	2	2	2	2	3	1	2	1	4	1	2	1	1	1	2	1	1	1	1	2	1	4	3	1	5	4	5
Yes	Yes	Yes	Yes	Yes	Yes	Deconstruction	Demolition, Deconstruction, Redevelopment	Unskilled labour/labourer	1	Yes	3	1	5	2	2	3	1	2	2	1	2	1	1	2	1	1	3	2	2	1	4	2	2	1	2	1	2	2	4	1	1	2	5	3	4	5	2	1	3
Yes	Yes	Yes	Yes	Yes	Yes	Deconstruction	Demolition, Deconstruction, Redevelopment	Demolition/Civil Engineer	2	Yes	2	2	1	2	2	5	1	4	5	4	1	1	1	2	2	2	2	1	1	2	3	1	2	2	2	2	1	2	2	2	2	1	4	1	1	4	4	3	2
Yes	Yes	Yes	Yes	Yes	Yes	Deconstruction	Demolition, Deconstruction, Redevelopment	Others	5	Yes	2	2	4	2	2	1	2	4	3	4	3	2	2	2	2	2	3	2	1	1	2	2	1	1	2	2	2	2	4	4	2	2	1	3	4	5	2	1	3
Yes	Yes	Yes	Yes	Yes	Yes	Deconstruction	Demolition, Deconstruction, Redevelopment	Architect/Developer/Manager	5	Yes	1	4	1	1	2	5	1	4	2	4	2	2	1	2	1	1	3	1	1	1	4	1	2	2	1	1	1	2	4	1	1	1	1	1	2	1	2	2	3
Yes	Yes	Yes	Yes	Yes	Yes	Deconstruction	Demolition, Deconstruction, Redevelopment	Architect/Developer/Manager	5	Yes	3	1	5	1	2	5	2	2	4	5	2	2	1	2	1	2	1	1	2	2	1	1	1	1	2	2	2	1	1	5	1	1	4	2	3	4	2	4	4
Yes	Yes	Yes	Yes	Yes	Yes	Deconstruction	Demolition, Deconstruction, Redevelopment	Demolition/Civil Engineer	1	Yes	2	2	2	1	2	4	2	1	2	5	1	2	2	1	1	2	1	1	2	2	1	2	1	2	2	1	2	2	2	5	2	2	3	2	2	1	4	1	4
Yes	Yes	Yes	Yes	Yes	Yes	Deconstruction	Demolition, Deconstruction, Redevelopment	Architect/Developer/Manager	4	Yes	3	1	5	1	2	5	2	1	1	2	3	1	2	1	2	2	1	2	1	2	1	2	2	2	1	1	2	2	1	5	1	2	1	3	1	1	2	3	5
Yes	Yes	Yes	Yes	Yes	Yes	Deconstruction	Demolition, Deconstruction, Redevelopment	Architect/Developer/Manager	3	Yes	3	1	5	2	2	1	1	1	4	4	5	2	2	2	2	2	2	1	2	2	1	2	2	1	2	2	2	1	1	4	1	1	1	1	4	5	3	3	5
Yes	Yes	Yes	Yes	Yes	Yes	Deconstruction	Demolition, Deconstruction, Redevelopment	Unskilled labour/labourer	2	Yes	3	1	5	1	2	1	2	1	3	4	2	1	1	2	1	1	1	2	2	2	1	1	1	2	1	2	1	2	1	4	2	2	3	4	2	1	4	2	1
Yes	Yes	Yes	Yes	Yes	Yes	Deconstruction	Demolition, Deconstruction, Redevelopment	Demolition/Civil Engineer	1	Yes	1	4	5	1	2	1	2	1	1	2	1	2	1	2	2	2	1	2	2	2	1	2	2	2	1	1	2	1	2	5	1	2	4	3	1	1	2	3	1
Yes	Yes	Yes	Yes	Yes	Yes	Deconstruction	Demolition, Deconstruction, Redevelopment	Client	4	Yes	1	4	5	2	1	4	1	1	1	3	5	1	2	2	2	1	3	1	2	1	3	2	1	2	2	1	2	1	4	1	1	1	2	2	4	4	1	2	3
Yes	Yes	Yes	Yes	Yes	Yes	Deconstruction	Demolition, Deconstruction, Redevelopment	Unskilled labour/labourer	4	Yes	1	4	5	2		1	1	4	1	1	2	2	1	2	2	1	2	1	1	1	4	1	2	2	2	1	2	2	4	5	2	1	5	4	1	1	4	3	1
Yes	Yes	Yes	Yes	Yes	Yes	Deconstruction	Demolition, Deconstruction, Redevelopment	Architect/Developer/Manager	5	Yes	2	2	4	2	1	1	2	1	2	4	1	2	1	1	1	2	2	1	2	1	1	1	1	2	1	1	1		1	5	2	1	5	2	3	1	3	1	4
Yes	Yes	Yes	Yes	Yes	Yes	Deconstruction	Demolition, Deconstruction, Redevelopment	Demolition/Civil Engineer	2	Yes	3	1	5	2	2	1	2	1	1	1	2	2	2	1	1	1	1	2	2	1	3	1	2	2	1	2	2	2	2	2	2	2	1	2	1	1	3	5	4
Yes	Yes	Yes	Yes	Yes	Yes	Deconstruction	Demolition, Deconstruction, Redevelopment	Architect/Developer/Manager	2	Yes	3	1	5	1	2	1	1	1	1	1	1	1	2	2	2	2	3	2	2	1	1	2	2	1	1	2	1	1	3	4	1	2	3	2	4	5	1	1	4
Yes	Yes	Yes	Yes	Yes	Yes	Deconstruction	Demolition, Deconstruction, Redevelopment	Architect/Developer/Manager	1	Yes	3	1	5	1	1	3	2	1	1	5	4	2	1	2	2	1	3	1	2	1	2	1	2	1	1	2	1	1	2	1	2	2	3	1	5	2	2	1	5
Yes	Yes	Yes	Yes	Yes	Yes	Deconstruction	Demolition, Deconstruction, Redevelopment	Unskilled labour/labourer	1	Yes	3	1	5	1	2	4	2	1	5	2	2	2	1	2	1	1	2	2	1	1	2	2	1	1	2	2	2	2	3	2	1	1	3	1	1	2	1	1	3
Yes	Yes	Yes	Yes	Yes	Yes	Deconstruction	Demolition, Deconstruction, Redevelopment	Demolition/Civil Engineer	1	Yes	1	4	3	1	1	1	1	1	4	2	2	1	2	1	1	2	3	2	2	2	5	1	2	2	1	2	2	2	1	4	2	1	2	1	4	1	5	1	1
Yes	Yes	Yes	Yes	Yes	Yes	Deconstruction	Demolition, Deconstruction, Redevelopment	Demolition/Civil Engineer	1	Yes	3	1	2	1	2	3	2	1	4	3	2	1	1	2	1	1	3	2	2	2	2	2	2	1	2	1	2		1	1	2	2	1	3	3	5	2	1	1
Yes	Yes	Yes	Yes	Yes	Yes	Deconstruction	Demolition, Deconstruction, Redevelopment	Architect/Developer/Manager	1	Yes	3	1	2	2	2	1	2	2	2	4	4	2	1	2	2	2	2	1	1	2	2	1	2	1	1	2	2	1	2	2	1	2	1	2	2	3	2	4	3
Yes	Yes	Yes	Yes	Yes	Yes	Deconstruction	Demolition, Deconstruction, Redevelopment	Unskilled labour/labourer	3	Yes	2	2	2	1	1	2	2	3	2	2	4	2	1	1	1	1	3	2	1	2	1	2	2	2	1	2	2	1	2	1	1	1	4	3	4	2	4	1	2
Yes	Yes	Yes	Yes	Yes	Yes	Deconstruction	Demolition, Deconstruction, Redevelopment	Architect/Developer/Manager	2	Yes	2	2	2	1	2	3	2	1	5	4	3	2	2	1	2	2	1	1	2	2	4	2	1	1	2	1	1	2	4	2	2	2	1	1	3	4	2	2	1
Yes	Yes	Yes	Yes	Yes	Yes	Deconstruction	Demolition, Deconstruction, Redevelopment	Architect/Developer/Manager	3	Yes	3	1	5	1	2	1	1	1	3	2	1	2	1	2	2	1	3	1	2	2	1	2	2	1	2	2	2	1	3	3	1	1	4	2	2	4	1	4	3
Yes	Yes	Yes	Yes	Yes	Yes	Deconstruction	Demolition, Deconstruction, Redevelopment	Unskilled labour/labourer	3	Yes	3	1	5	2	2	5	1	1	1	4	1	2	2	2	2	2	3	1	2	1	5	2	2	2	2	1	2	1	4	2	2	2	3	2	1	4	4	1	4
Yes	Yes	Yes	Yes	Yes	Yes	Deconstruction	Demolition, Deconstruction, Redevelopment	Unskilled labour/labourer	5	Yes	2	2	1	1	1	2	1	1	4	1	2	1	1	2	2	2	2	1	2	2	3	1	1	2	1	1	2	2	1	2	2	2	3	1	4	1	1	1	2
Yes	Yes	Yes	Yes	Yes	Yes	Deconstruction	Demolition, Deconstruction, Redevelopment	Architect/Developer/Manager	5	Yes	2	2	5	1	2	4	2	1	3	3	5	1	2	2	1	2	3	1	1	2	2	2	2	1	1	1	1	2	2	1	1	1	2	4	1	1	3	5	1
Yes	Yes	Yes	Yes	Yes	Yes	Deconstruction	Demolition, Deconstruction, Redevelopment	Demolition/Civil Engineer	5	Yes	2	3	5	1	2	1	1	1	3	4	3	2	2	2	2	2	2	2	2	1	1	2	2	2	2	1	2	1	2	1	1	2	2	2	3	1	2	1	5
Yes	Yes	Yes	Yes	Yes	Yes	Deconstruction	Demolition, Deconstruction, Redevelopment	Others	3	Yes	3	1	5	1	1	5	1	5	4	4	4	2	1	2	1	2	1	2	2	2	2	1	1	2	2	2	1	2	2	4	1	2	1	5	1	2	2	5	2
Yes	Yes	Yes	Yes	Yes	Yes	Deconstruction	Demolition, Deconstruction, Redevelopment, Refurbishment	Architect/Developer/Manager	4	Yes	3	1	5	1	2	1	1	1	1	5	1	2	2	1	2	1	2	2	2	1	5	1	2	2	1	2	2	2	1	2	2	1	1	2	5	1	4	4	1
Yes	Yes	Yes	Yes	Yes	Yes	Deconstruction	Demolition, Deconstruction, Redevelopment, Refurbishment	Architect/Developer/Manager	3	Yes	1	4	5	1	2	2	1	1	2	5	5	2	1	1	1	2	1	2	2	2	1	2	1	1	2	1	2	2	1	5	1	2	3	5	3	2	3	1	3
Yes	Yes	Yes	Yes	Yes	Yes	Deconstruction	Demolition, Deconstruction, Redevelopment, Refurbishment	Others	4	Yes	2	2	1	2	2	3	1	1	1	4	5	1	2	2	2	2	1	2	1	1	5	1	1	1	2	2	1	2	2	3	1	2	1	3	5	3	2	4	1
Yes	Yes	Yes	Yes	Yes	Yes	Deconstruction	Demolition, Deconstruction, Redevelopment, Refurbishment	Architect/Developer/Manager	4	Yes	1	4	5	1	2	3	2	1	2	4	1	1	1	1	1	1	2	2	1	2	3	2	2	1	1	2	2		2	2	2	1	1	2	2	4	5	2	2
Yes	Yes	Yes	Yes	Yes	Yes	Deconstruction	Demolition, Deconstruction, Redevelopment, Refurbishment	Others	1	Yes	3	1	2	2	2	5	1	3	2	5	4	2	2	2	2	1	2	1	1	2	2	1	1	1	2	2	2	2	4	2	1	2	3	5	4	2	3	1	1
Yes	Yes	Yes	Yes	Yes	Yes	Deconstruction	Demolition, Deconstruction, Redevelopment, Refurbishment	Others	3	Yes	1	4	5	1	2	5	1	1	3	5	4	2	2	1	2	1	3	1	2	2	3	2	1	1	1	2	1	1	4	5	1	2	2	5	2	1	2	3	4
Yes	Yes	Yes	Yes	Yes	Yes	Deconstruction	Demolition, Deconstruction, Redevelopment, Refurbishment	Architect/Developer/Manager	3	Yes	1	3	5	1	2	1	1	1	1	1	1	2	2	2	2	1	3	1	2	1	5	1	1	1	2	2	1		1	5	2	1	4	3	1	5	4	3	1
Yes	Yes	Yes	Yes	Yes	Yes	Deconstruction	Demolition, Deconstruction, Redevelopment, Refurbishment	Others	1	Yes	2	3	5	2	1	2	1	1	3	2	3	1	2	1	1	2	1	1	1	2	2	1	2	1	1	2	2	2	1	5	2	2	4	1	3	4	2	1	5
Yes	Yes	Yes	Yes	Yes	Yes	Deconstruction	Demolition, Deconstruction, Redevelopment, Refurbishment	Demolition/Civil Engineer	3	Yes	1	4	5	2	2	3	2	1	2	1	1	1	1	1	1	1	2	2	1	1	3	2	2	2	1	1	1	2	4	1	2	2	5	2	1	3	2	2	5
Yes	Yes	Yes	Yes	Yes	Yes	Deconstruction	Demolition, Deconstruction, Redevelopment, Refurbishment	Architect/Developer/Manager	3	Yes	2	2	5	1	2	3	1	1	3	5	2	1	2	1	1	2	3	2	1	1	1	1	1	2	1	2	2		4	2	2	1	3	3	1	1	4	3	3
Yes	Yes	Yes	Yes	Yes	Yes	Deconstruction	Demolition, Deconstruction, Redevelopment, Refurbishment	Unskilled labour/labourer	3	Yes	2	2	5	1	2	1	2	1	2	5	4	1	1	1	1	2	3	1	1	1	2	2	2	2	1	1	2	1	3	1	1	2	1	4	1	2	1	4	1
Yes	Yes	Yes	Yes	Yes	Yes	Deconstruction	Demolition, Deconstruction, Redevelopment, Refurbishment	Demolition/Civil Engineer	3	Yes	2	2	5	1	2	3	2	1	3	3	1	2	1	1	1	2	2	1	2	2	1	1	1	1	1	1	2	1	4	1	2	2	2	3	5	1	3	4	3
Yes	Yes	Yes	Yes	Yes	Yes	Deconstruction	Demolition, Deconstruction, Redevelopment, Refurbishment	Unskilled labour/labourer	4	Yes	1	4	2	1	1	5	2	1	4	1	2	2	1	1	2	1	2	2	2	2	5	1	2	2	1	2	1	1	1	1	1	1	3	2	3	2	2	1	4
Yes	Yes	Yes	Yes	Yes	Yes	Deconstruction	Deconstruction, Demolition, Others	Demolition/Civil Engineer	5	Yes	3	1	5	1	2	1	2	1	4	2	1	1	1	1	1	1	2	1	2	1	2	1	2	2	2	1	2	1	4	1	1	1	4	4	1	4	5	1	1
Yes	Yes	Yes	Yes	Yes	Yes	Deconstruction	Deconstruction, Demolition, Others	Others	5	Yes	2	2	5	1	2	5	1	1	5	2	3	2	1	1	1	2	3	2	2	1	2	2	2	2	2	2	1	2	4	5	1	2	2	4	3	3	4	3	1
Yes	Yes	Yes	Yes	Yes	Yes	Deconstruction	Deconstruction, Demolition, Others	Architect/Developer/Manager	3	Yes	3	1	5	1	2	1	1	1	5	4	4	2	2	1	1	1	1	2	1	1	5	2	2	2	2	2	2	2	1	1	2	2	2	4	5	2	4	1	2
Yes	Yes	Yes	Yes	Yes	Yes	Deconstruction	Deconstruction, Demolition, Others	Architect/Developer/Manager	1	Yes	3	1	4	2	1	2	2	1	5	2	3	2	2	2	1	2	3	2	2	1	3	2	2	2	2	1	2	2	1	1	2	2	5	2	3	3	5	2	3
Yes	Yes	Yes	Yes	Yes	Yes	Deconstruction	Deconstruction, Demolition, Others	Client	3	Yes	3	1	3	2	1	2	1	4	3	1	2	2	1	1	2	1	1	2	2	2	3	1	1	1	2	1	2	1	2	1	2	1	2	4	1	1	1	1	1
Yes	Yes	Yes	Yes	Yes	Yes	Deconstruction	Deconstruction, Demolition, Others	Demolition/Civil Engineer	3	Yes	1	4	5	2	1	1	1	1	4	5	2	1	2	2	1	1	3	2	1	2	2	2	1	1	2	1	1	2	2	2	2	1	3	1	2	3	5	5	2
Yes	Yes	Yes	Yes	Yes	Yes	Deconstruction	Deconstruction, Demolition, Others	Others	2	Yes	2	2	1	1	2	5	2	1	1	2	5	2	2	1	2	2	2	2	1	1	4	2	1	1	2	2	1	1	4	3	2	2	1	1	3	4	1	2	3
Yes	Yes	Yes	Yes	Yes	Yes	Deconstruction	Deconstruction, Demolition, Others	Unskilled labour/labourer	1	Yes	2	2	1	1	2	5	1	1	3	4	2	1	1	2	1	1	1	2	2	2	5	2	1	2	2	1	1	1	3	2	2	1	4	1	3	1	3	2	4
Yes	Yes	Yes	Yes	Yes	Yes	Deconstruction	Deconstruction, Demolition, Others	Unskilled labour/labourer	4	Yes	2	2	5	1	2	1	1	1	5	3	3	1	1	1	2	2	3	1	2	2	3	1	2	1	2	2	1	2	3	1	1	2	1	3	2	2	1	1	4
Yes	Yes	Yes	Yes	Yes	Yes	Deconstruction	Deconstruction, Demolition, Others	Demolition/Civil Engineer	1	Yes	1	4	5	1	2	1	2	1	4	5	1	2	1	2	2	2	2	2	1	2	4	2	2	1	1	2	1	1	2	2	1	1	5	5	3	2	4	4	1
Yes	Yes	Yes	Yes	Yes	Yes	Deconstruction	Deconstruction, Demolition, Others	Others	2	Yes	1	4	5	2	1	4	2	1	3	1	1	2	2	1	1	1	3	1	2	1	2	2	1	2	2	1	2	1	2	3	2	1	1	4	3	2	1	3	2
Yes	Yes	Yes	Yes	Yes	Yes	Deconstruction	Demolition, Deconstruction, Redevelopment	Architect/Developer/Manager	3	Yes	3	1	5	1	2	1	2	1	3	5	2	1	1	2	1	2	1	2	2	2	3	2	1	2	1	1	1	1	2	1	1	1	2	1	2	1	1	4	3
Yes	Yes	Yes	Yes	Yes	Yes	Deconstruction	Demolition, Deconstruction, Redevelopment	Architect/Developer/Manager	5	Yes	3	1	5	1	2	5	1	1	2	5	5	2	1	1	2	2	1	1	2	2	1	2	2	2	1	2	1	2	4	1	1	2	1	1	3	2	1	4	3
Yes	Yes	Yes	Yes	Yes	Yes	Deconstruction	Demolition, Deconstruction, Redevelopment	Architect/Developer/Manager	3	Yes	3	1	5	1	2	1	2	1	1	3	5	2	1	2	2	2	2	1	2	2	1	1	2	1	1	2	1	1	2	3	1	2	1	3	3	2	1	1	3
Yes	Yes	Yes	Yes	Yes	Yes	Deconstruction	Demolition, Deconstruction, Redevelopment	Client	3	Yes	1	4	5	1	2	3	1	1	1	2	3	2	2	1	2	1	2	1	1	2	1	1	1	2	2	2	2	1	2	4	2	2	5	3	1	4	3	5	3
Yes	Yes	Yes	Yes	Yes	Yes	Deconstruction	Demolition, Deconstruction, Redevelopment	Demolition/Civil Engineer	4	Yes	3	1	4	2	1	2	1	1	5	2	1	1	1	2	1	1	3	1	1	2	2	1	1	2	1	2	2	1	4	5	2	2	4	3	2	1	4	3	3
Yes	Yes	Yes	Yes	Yes	Yes	Deconstruction	Demolition, Deconstruction, Redevelopment	Others	5	Yes	2	2	1	1	2	5	2	1	3	4	1	1	2	2	1	2	1	1	1	1	5	1	1	2	2	1	2	2	4	2	2	1	4	1	3	3	4	2	1
Yes	Yes	Yes	Yes	Yes	Yes	Deconstruction	Demolition, Deconstruction, Redevelopment	Unskilled labour/labourer	5	Yes	1	4	5	1	2	1	2	1	4	5	3	1	2	2	2	2	2	1	2	1	1	2	2	2	1	1	1	2	3	5	1	2	2	4	5	1	1	3	1
Yes	Yes	Yes	Yes	Yes	Yes	Deconstruction	Refurbishment, Deconstruction, Demolition	Unskilled labour/labourer	3	Yes	2	2	5	1	2	1	1	1	1	2	1	2	1	1	2	1	3	1	1	1	1	1	1	1	2	2	2	1	2	5	1	2	2	2	2	3	4	4	2
Yes	Yes	Yes	Yes	Yes	Yes	Deconstruction	Deconstruction, Demolition	Demolition/Civil Engineer	3	Yes	1	4	5	2	1	4	2	1	1	1	1	2	1	2	1	1	2	1	2	1	5	1	1	2	2	2	1	1	2	5	1	2	5	4	1	2	4	5	3
Yes	Yes	Yes	Yes	Yes	Yes	Deconstruction	Deconstruction, Demolition	Others	2	Yes	2	2	5	1	2	1	1	1	3	3	2	1	2	2	1	1	3	1	2	2	5	1	1	1	2	1	2	2	1	1	2	1	1	4	2	3	3	3	3
Yes	Yes	Yes	Yes	Yes	Yes	Deconstruction	Deconstruction, Demolition	Architect/Developer/Manager	2	Yes	3	1	5	1	2	5	2	1	2	5	1	2	2	1	1	2	3	1	1	1	1	1	1	2	2	2	2	1	3	2	1	2	1	2	4	5	3	1	4
Yes	Yes	Yes	Yes	Yes	Yes	Deconstruction	Deconstruction, Demolition	Architect/Developer/Manager	3	Yes	3	1	5	1	2	1	2	1	1	2	5	1	2	1	1	2	2	1	1	1	1	1	1	2	2	1	1		4	1	1	1	5	2	1	4	1	4	3
Yes	Yes	Yes	Yes	Yes	Yes	Deconstruction	Deconstruction, Demolition	Demolition/Civil Engineer	3	Yes	1	4	5	1	2	3	2	1	2	4	2	2	1	2	1	2	3	1	2	2	5	2	1	1	2	1	1	2	1	5	2	2	3	4	1	1	2	1	1
Yes	Yes	Yes	Yes	Yes	Yes	Deconstruction	Demolition, Deconstruction, Redevelopment	Architect/Developer/Manager	4	Yes	2	2	4	2	1	2	1	1	5	4	5	2	1	1	2	2	1	1	2	2	1	2	2	1	2	2	1	1	1	3	1	2	2	4	5	4	3	5	5
Yes	Yes	Yes	Yes	Yes	Yes	Deconstruction	Demolition, Deconstruction, Redevelopment	Architect/Developer/Manager	4	Yes	3	1	1	1	2	5	2	1	5	4	4	2	2	1	2	1	3	2	2	2	1	2	1	1	2	2	1	2	2	2	1	1	1	4	4	3	5	1	1
Yes	Yes	Yes	Yes	Yes	Yes	Deconstruction	Refurbishment, Deconstruction, Demolition	Unskilled labour/labourer	5	Yes	2	2	5	1	2	5	2	1	2	5	5	2	2	1	2	2	3	2	1	1	1	2	1	2	1	1	1	1	2	1	2	2	5	4	1	3	3	5	1
[truncated: 60 more columns]
